# Supplementary material for: Noncoding RNA Profile in Reovirus Treated KRAS-Mutated Colorectal Cancer Patients
Source: Diseases. 2023 Oct 16;11(4):142. doi: 10.3390/diseases11040142 (PMC10594459; doi:10.3390/diseases11040142)
Supplement: Supplementary file 1 [file diseases-11-00142-s001.zip]

Archive with 1 entries (1 files):
- diseases-2587257-supplementary.xlsx
