# Supplementary material for: Noncoding RNA Profile in Reovirus Treated KRAS-Mutated Colorectal Cancer Patients
Source: Diseases. 2023 Oct 16;11(4):142. doi: 10.3390/diseases11040142 (PMC10594459; doi:10.3390/diseases11040142)
Supplement: Supplementary file 1 [file diseases-11-00142-s001.zip › diseases-2587257-supplementary.xlsx]

## Sheet: Sheet1
Significant Changes in Expression with Fold Change <2 or Change not Constant Across Timepoints
Pre/48Hr					48Hr/D8					D8/D15
Fold Change	P-val	Gene Symbol	Description	Group	Fold Change	P-val	Gene Symbol	Description	Group	Fold Change	P-val	Gene Symbol	Description	Group
-1.84	0.0471	SNORD65	Small nucleolar RNA SNORD65 [Source:RFAM;Acc:RF00571]	Small_RNA	-1.67	0.0225	SNORA62	Small nucleolar RNA SNORA62/SNORA6 family [Source:RFAM;Acc:RF00091]	Small_RNA	1.63	0.0309	SNORA62	Small nucleolar RNA SNORA62/SNORA6 family [Source:RFAM;Acc:RF00091]	Small_RNA
1.63	0.0049	RNU6-209P	RNA, U6 small nuclear 209, pseudogene [Source:HGNC Symbol;Acc:HGNC:47172]	Small_RNA	1.61	0.0114	RNU6-1102P	RNA, U6 small nuclear 1102, pseudogene [Source:HGNC Symbol;Acc:HGNC:48065]	Small_RNA	-1.75	0.0228	RNU6-557P	RNA, U6 small nuclear 557, pseudogene [Source:HGNC Symbol;Acc:HGNC:47520]	Small_RNA
2.29	0.041	RNU6-1339P	RNA, U6 small nuclear 1339, pseudogene [Source:HGNC Symbol;Acc:HGNC:48302]	Small_RNA	-1.64	0.0162	SNORA40	Small nucleolar RNA SNORA40 [Source:RFAM;Acc:RF00561]	Small_RNA	1.57	0.0134	RNU6-733P	RNA, U6 small nuclear 733, pseudogene [Source:HGNC Symbol;Acc:HGNC:47696]	Small_RNA
-1.91	0.0474	U4	U4 spliceosomal RNA [Source:RFAM;Acc:RF00015]	Small_RNA	-2.85	0.0104	RNU6-766P	RNA, U6 small nuclear 766, pseudogene [Source:HGNC Symbol;Acc:HGNC:47729]	Small_RNA	1.62	0.0287	RNU6-66P	RNA, U6 small nuclear 66, pseudogene	Small_RNA
1.82	0.0026	RNU6-441P	RNA, U6 small nuclear 441, pseudogene [Source:HGNC Symbol;Acc:HGNC:47404]	Small_RNA	-1.67	0.0488	SNORA25	Small nucleolar RNA SNORA25 [Source:RFAM;Acc:RF00402]	Small_RNA	1.58	0.0144	RNU6-181P	RNA, U6 small nuclear 181, pseudogene [Source:HGNC Symbol;Acc:HGNC:47144]	Small_RNA
2.17	0.0001	RNU6-309P	RNA, U6 small nuclear 309, pseudogene [Source:HGNC Symbol;Acc:HGNC:47272]	Small_RNA	1.58	0.0107	RNU6-712P	RNA, U6 small nuclear 712, pseudogene [Source:HGNC Symbol;Acc:HGNC:47675]	Small_RNA	-1.75	0.0451	U1	U1 spliceosomal RNA [Source:RFAM;Acc:RF00003]	Small_RNA
1.59	0.0341	RNU6-176P	RNA, U6 small nuclear 176, pseudogene [Source:HGNC Symbol;Acc:HGNC:47139]	Small_RNA	-1.56	0.0486	SNORA31	Small nucleolar RNA SNORA31 [Source:RFAM;Acc:RF00322]	Small_RNA	-1.64	0.0053	RNU6-970P	RNA, U6 small nuclear 970, pseudogene [Source:HGNC Symbol;Acc:HGNC:47933]	Small_RNA
1.64	0.0102	RNU1-142P	RNA, U1 small nuclear 142, pseudogene [Source:HGNC Symbol;Acc:HGNC:48484]	Small_RNA	-1.51	0.0117	RNU5B-3P	RNA, U5B small nuclear 3, pseudogene [Source:HGNC Symbol;Acc:HGNC:34183]	Small_RNA	-2.01	0.0261	RNU6-662P	RNA, U6 small nuclear 662, pseudogene [Source:HGNC Symbol;Acc:HGNC:47625]	Small_RNA
1.73	0.0449	RNU6-715P	RNA, U6 small nuclear 715, pseudogene [Source:HGNC Symbol;Acc:HGNC:47678]	Small_RNA	1.69	0.0402	RNU6-557P	RNA, U6 small nuclear 557, pseudogene [Source:HGNC Symbol;Acc:HGNC:47520]	Small_RNA	1.67	0.0148	RNU6-1319P	RNA, U6 small nuclear 1319, pseudogene [Source:HGNC Symbol;Acc:HGNC:48282]	Small_RNA
2.07	0.0083	RNU6-990P	RNA, U6 small nuclear 990, pseudogene [Source:HGNC Symbol;Acc:HGNC:47953]	Small_RNA	-1.75	0.0009	SNORA26	small nucleolar RNA, H/ACA box 26	Small_RNA	-1.71	0.0196	RNU5E-9P	RNA, U5E small nuclear 9, pseudogene [Source:HGNC Symbol;Acc:HGNC:42532]	Small_RNA
1.75	0.0255	SNORD42	Small nucleolar RNA SNORD42 [Source:RFAM;Acc:RF00150]	Small_RNA	-1.52	0.0375	RNU6-276P	RNA, U6 small nuclear 276, pseudogene [Source:HGNC Symbol;Acc:HGNC:47239]	Small_RNA	1.61	0.0451	SNORA67	Small nucleolar RNA SNORA67 [Source:RFAM;Acc:RF00272]	Small_RNA
1.6	0.0234	RNU6-1216P	RNA, U6 small nuclear 1216, pseudogene [Source:HGNC Symbol;Acc:HGNC:48179]	Small_RNA	-1.51	0.0456	SNORA31	Small nucleolar RNA SNORA31 [Source:RFAM;Acc:RF00322]	Small_RNA	-1.55	0.0072	RNU4-49P	RNA, U4 small nuclear 49, pseudogene [Source:HGNC Symbol;Acc:HGNC:46985]	Small_RNA
1.74	0.0261	RNU6-97P	RNA, U6 small nuclear 97, pseudogene [Source:HGNC Symbol;Acc:HGNC:47060]	Small_RNA	-1.9	0.0018	RNU6-733P	RNA, U6 small nuclear 733, pseudogene [Source:HGNC Symbol;Acc:HGNC:47696]	Small_RNA	-2.58	0.0171	SNORD69	small nucleolar RNA, C/D box 69	Small_RNA
1.62	0.0009	RNU6-369P	RNA, U6 small nuclear 369, pseudogene [Source:HGNC Symbol;Acc:HGNC:47332]	Small_RNA	-1.66	0.0238	RNU6-506P	RNA, U6 small nuclear 506, pseudogene [Source:HGNC Symbol;Acc:HGNC:47469]	Small_RNA	-1.74	0.0033	SNORA63	Small nucleolar RNA SNORA63 [Source:RFAM;Acc:RF00092]	Small_RNA
1.79	0.0371	RNU6-1031P	RNA, U6 small nuclear 1031, pseudogene [Source:HGNC Symbol;Acc:HGNC:47994]	Small_RNA	-1.63	0.044	RNU6-1285P	RNA, U6 small nuclear 1285, pseudogene [Source:HGNC Symbol;Acc:HGNC:48248]	Small_RNA	-1.64	0.0149	RNU6-243P	RNA, U6 small nuclear 243, pseudogene [Source:HGNC Symbol;Acc:HGNC:47206]	Small_RNA
2.43	0.0024	RNU6-755P	RNA, U6 small nuclear 755, pseudogene [Source:HGNC Symbol;Acc:HGNC:47718]	Small_RNA	-1.86	0.0253	RNU6-335P	RNA, U6 small nuclear 335, pseudogene [Source:HGNC Symbol;Acc:HGNC:47298]	Small_RNA	2.21	0.0147	SNORD65	Small nucleolar RNA SNORD65 [Source:RFAM;Acc:RF00571]	Small_RNA
1.89	0.0389	RNU6-1312P	RNA, U6 small nuclear 1312, pseudogene [Source:HGNC Symbol;Acc:HGNC:48275]	Small_RNA	-1.53	0.0139	RNU1-51P	RNA, U1 small nuclear 51, pseudogene [Source:HGNC Symbol;Acc:HGNC:48393]	Small_RNA	-1.6	0.0077	SNORD81	Small nucleolar RNA SNORD81 [Source:RFAM;Acc:RF00136]	Small_RNA
1.55	0.0079	RNU6-674P	RNA, U6 small nuclear 674, pseudogene [Source:HGNC Symbol;Acc:HGNC:47637]	Small_RNA	-1.51	0.0202	RNU6-738P	RNA, U6 small nuclear 738, pseudogene [Source:HGNC Symbol;Acc:HGNC:47701]	Small_RNA	-2.13	0.0137	RNU6-606P	RNA, U6 small nuclear 606, pseudogene [Source:HGNC Symbol;Acc:HGNC:47569]	Small_RNA
1.51	0.0191	RNU6-959P	RNA, U6 small nuclear 959, pseudogene [Source:HGNC Symbol;Acc:HGNC:47922]	Small_RNA	-1.64	0.0202	RNU6-482P	RNA, U6 small nuclear 482, pseudogene [Source:HGNC Symbol;Acc:HGNC:47445]	Small_RNA	-1.64	0.0126	RNU6-801P	RNA, U6 small nuclear 801, pseudogene [Source:HGNC Symbol;Acc:HGNC:47764]	Small_RNA
1.53	0.0356	RNU6-843P	RNA, U6 small nuclear 843, pseudogene [Source:HGNC Symbol;Acc:HGNC:47806]	Small_RNA	-1.76	0.0451	snoU13	Small nucleolar RNA U13 [Source:RFAM;Acc:RF01210]	Small_RNA	1.8	0.0316	RNU6-502P	RNA, U6 small nuclear 502, pseudogene [Source:HGNC Symbol;Acc:HGNC:47465]	Small_RNA
1.76	0.0073	RNU6-561P	RNA, U6 small nuclear 561, pseudogene [Source:HGNC Symbol;Acc:HGNC:47524]	Small_RNA	-1.66	0.0036	SNORA40	Small nucleolar RNA SNORA40 [Source:RFAM;Acc:RF00561]	Small_RNA	-1.54	0.0132	RNU6-261P	RNA, U6 small nuclear 261, pseudogene [Source:HGNC Symbol;Acc:HGNC:47224]	Small_RNA
1.78	0.02	SNORA31	Small nucleolar RNA SNORA31 [Source:RFAM;Acc:RF00322]	Small_RNA	-1.54	0.0016	SNORD72	small nucleolar RNA, C/D box 72	Small_RNA	1.53	0.0349	RNU4-18P	RNA, U4 small nuclear 18, pseudogene [Source:HGNC Symbol;Acc:HGNC:46954]	Small_RNA
1.52	0.0283	RNU6-1308P	RNA, U6 small nuclear 1308, pseudogene [Source:HGNC Symbol;Acc:HGNC:48271]	Small_RNA	-1.61	0.0181	RNU6-930P	RNA, U6 small nuclear 930, pseudogene [Source:HGNC Symbol;Acc:HGNC:47893]	Small_RNA	-1.51	0.0341	SNORA67	Small nucleolar RNA SNORA67 [Source:RFAM;Acc:RF00272]	Small_RNA
1.71	0.01	RNU6-873P	RNA, U6 small nuclear 873, pseudogene [Source:HGNC Symbol;Acc:HGNC:47836]	Small_RNA	-3.07	0.0059	SNORA40	Small nucleolar RNA SNORA40 [Source:RFAM;Acc:RF00561]	Small_RNA	-1.68	0.0312	RNU6-1314P	RNA, U6 small nuclear 1314, pseudogene [Source:HGNC Symbol;Acc:HGNC:48277]	Small_RNA
1.58	0.0405	RNU6-289P	RNA, U6 small nuclear 289, pseudogene [Source:HGNC Symbol;Acc:HGNC:47252]	Small_RNA	1.58	0.036	RNU6-280P	RNA, U6 small nuclear 280, pseudogene [Source:HGNC Symbol;Acc:HGNC:47243]	Small_RNA	1.61	0.0101	RNU6-193P	RNA, U6 small nuclear 193, pseudogene [Source:HGNC Symbol;Acc:HGNC:47156]	Small_RNA
1.69	0.0255	RNU6-335P	RNA, U6 small nuclear 335, pseudogene [Source:HGNC Symbol;Acc:HGNC:47298]	Small_RNA	-1.56	0.0384	SNORD117	small nucleolar RNA, C/D box 117	Small_RNA	1.96	0.0159	RNU6-485P	RNA, U6 small nuclear 485, pseudogene [Source:HGNC Symbol;Acc:HGNC:47448]	Small_RNA
1.58	0.0344	RNU6-1232P	RNA, U6 small nuclear 1232, pseudogene [Source:HGNC Symbol;Acc:HGNC:48195]	Small_RNA	1.52	0.0046	RNU6-218P	RNA, U6 small nuclear 218, pseudogene [Source:HGNC Symbol;Acc:HGNC:47181]	Small_RNA	2.72	0.0386	RNU6-494P	RNA, U6 small nuclear 494, pseudogene [Source:HGNC Symbol;Acc:HGNC:47457]	Small_RNA
1.63	0.0296	RNU6-1133P	RNA, U6 small nuclear 1133, pseudogene [Source:HGNC Symbol;Acc:HGNC:48096]	Small_RNA	-1.66	0.0192	RNU6-1229P	RNA, U6 small nuclear 1229, pseudogene [Source:HGNC Symbol;Acc:HGNC:48192]	Small_RNA	-1.55	0.0029	SNORD56	Small nucleolar RNA SNORD56 [Source:RFAM;Acc:RF00275]	Small_RNA
1.73	0.0089	RNU6-283P	RNA, U6 small nuclear 283, pseudogene [Source:HGNC Symbol;Acc:HGNC:47246]	Small_RNA	-1.55	0.0128	RNU6-855P	RNA, U6 small nuclear 855, pseudogene [Source:HGNC Symbol;Acc:HGNC:47818]	Small_RNA	-1.61	0.0162	RNU6-1017P	RNA, U6 small nuclear 1017, pseudogene [Source:HGNC Symbol;Acc:HGNC:47980]	Small_RNA
1.53	0.0071	RNU6-411P	RNA, U6 small nuclear 411, pseudogene [Source:HGNC Symbol;Acc:HGNC:47374]	Small_RNA	-1.56	0.0022	RNU7-164P	RNA, U7 small nuclear 164 pseudogene [Source:HGNC Symbol;Acc:HGNC:45698]	Small_RNA	-1.76	0.0127	SNORA81	Small nucleolar RNA SNORA81 [Source:RFAM;Acc:RF01241]	Small_RNA
-1.63	0.0276	RNU6-344P	RNA, U6 small nuclear 344, pseudogene [Source:HGNC Symbol;Acc:HGNC:47307]	Small_RNA	-1.84	0.0427	SNORA20	Small nucleolar RNA SNORA20 [Source:RFAM;Acc:RF00401]	Small_RNA	-1.71	0.0418	RNU6-564P	RNA, U6 small nuclear 564, pseudogene [Source:HGNC Symbol;Acc:HGNC:47527]	Small_RNA
1.8	0.0051	RNU6-1229P	RNA, U6 small nuclear 1229, pseudogene [Source:HGNC Symbol;Acc:HGNC:48192]	Small_RNA	1.52	0.0376	RNU6-163P	RNA, U6 small nuclear 163, pseudogene [Source:HGNC Symbol;Acc:HGNC:47126]	Small_RNA	-3.76	0.0113	MIR4461	microRNA 4461	Precursor_microRNA
1.83	0.0277	RNU6-393P	RNA, U6 small nuclear 393, pseudogene [Source:HGNC Symbol;Acc:HGNC:47356]	Small_RNA	-1.52	0.0116	SNORA11	Small nucleolar RNA SNORA11 [Source:RFAM;Acc:RF00614]	Small_RNA	-1.63	0.0184	MIR4421	microRNA 4421	Precursor_microRNA
-7.07	0.0294	SNORD13	small nucleolar RNA, C/D box 13	Small_RNA	-2.41	0.0019	CoTC_ribozyme	Beta-globin co-transcriptional cleavage ribozyme [Source:RFAM;Acc:RF00621]	Small_RNA	1.54	0.032	MIR3682	microRNA 3682	Precursor_microRNA
1.58	0.003	RNU7-174P	RNA, U7 small nuclear 174 pseudogene [Source:HGNC Symbol;Acc:HGNC:45708]	Small_RNA	-1.57	0.0088	RNU6-943P	RNA, U6 small nuclear 943, pseudogene [Source:HGNC Symbol;Acc:HGNC:47906]	Small_RNA	1.54	0.0321	MIR4475	microRNA 4475	Precursor_microRNA
2.25	0.0013	RNU6-562P	RNA, U6 small nuclear 562, pseudogene [Source:HGNC Symbol;Acc:HGNC:47525]	Small_RNA	-1.56	0.0038	RNU7-59P	RNA, U7 small nuclear 59 pseudogene [Source:HGNC Symbol;Acc:HGNC:34155]	Small_RNA	1.51	0.0471	MIR4676	microRNA 4676	Precursor_microRNA
1.61	0.0283	RNU6-630P	RNA, U6 small nuclear 630, pseudogene [Source:HGNC Symbol;Acc:HGNC:47593]	Small_RNA	-1.52	0.0062	RNU6-1273P	RNA, U6 small nuclear 1273, pseudogene [Source:HGNC Symbol;Acc:HGNC:48236]	Small_RNA	1.71	0.0072	MIR320C2	microRNA 320c-2	Precursor_microRNA
1.53	0.0344	RNU6-1231P	RNA, U6 small nuclear 1231, pseudogene [Source:HGNC Symbol;Acc:HGNC:48194]	Small_RNA	-1.69	0.0131	RNU6-1188P	RNA, U6 small nuclear 1188, pseudogene [Source:HGNC Symbol;Acc:HGNC:48151]	Small_RNA	-1.66	0.0244	MIR802	microRNA 802	Precursor_microRNA
2.22	0.0126	RNU6-783P	RNA, U6 small nuclear 783, pseudogene [Source:HGNC Symbol;Acc:HGNC:47746]	Small_RNA	-1.66	0.0072	RNU7-103P	RNA, U7 small nuclear 103 pseudogene [Source:HGNC Symbol;Acc:HGNC:45637]	Small_RNA	1.59	0.0463	RP5-836J3.1	putative novel transcript	NonCoding
2.03	0.0085	RNU7-159P	RNA, U7 small nuclear 159 pseudogene [Source:HGNC Symbol;Acc:HGNC:45693]	Small_RNA	1.51	0.0246	RNU6-251P	RNA, U6 small nuclear 251, pseudogene [Source:HGNC Symbol;Acc:HGNC:47214]	Small_RNA	1.69	0.0265	LYST-AS1; RP4-580N22.1	LYST antisense RNA 1 [Source:HGNC Symbol;Acc:HGNC:41320]; novel transcript, antisense to LYST	NonCoding
1.55	0.0461	SNORA70	Small nucleolar RNA SNORA70 [Source:RFAM;Acc:RF00156]	Small_RNA	-1.61	0.019	RNU6-871P	RNA, U6 small nuclear 871, pseudogene [Source:HGNC Symbol;Acc:HGNC:47834]	Small_RNA	1.69	0.0082	AC018878.3	putative novel transcript	NonCoding
1.57	0.0078	RNU6-54P	RNA, U6 small nuclear 54, pseudogene [Source:HGNC Symbol;Acc:HGNC:42544]	Small_RNA	-1.69	0.0195	SNORA70G	small nucleolar RNA, H/ACA box 70G	Small_RNA	-7.54	0.0167	ANXA4	Salzman2013 ANTISENSE, coding, INTERNAL, intronic best transcript NM_001153	NonCoding
1.58	0.0215	RNU6-398P	RNA, U6 small nuclear 398, pseudogene [Source:HGNC Symbol;Acc:HGNC:47361]	Small_RNA	-1.74	0.0209	RNU6-1077P	RNA, U6 small nuclear 1077, pseudogene [Source:HGNC Symbol;Acc:HGNC:48040]	Small_RNA	1.62	0.0019	BAZ2B	bromodomain adjacent to zinc finger domain 2B	NonCoding
1.54	0.0106	SNORD115-10	small nucleolar RNA, C/D box 115-10	Small_RNA	-1.57	0.0195	RNU6-80P	RNA, U6 small nuclear 80, pseudogene [Source:HGNC Symbol;Acc:HGNC:42570]	Small_RNA	-18.54	0.0241	LOC101927854	uncharacterized LOC101927854	NonCoding
1.61	0.0008	RNU6-749P	RNA, U6 small nuclear 749, pseudogene [Source:HGNC Symbol;Acc:HGNC:47712]	Small_RNA	-1.57	0.0459	RNU6-66P	RNA, U6 small nuclear 66, pseudogene	Small_RNA	1.73	0.049	RP11-803P9.1	novel transcript	NonCoding
1.61	0.0008	U6	U6 spliceosomal RNA [Source:RFAM;Acc:RF00026]	Small_RNA	-1.79	0.0003	RNU6-398P	RNA, U6 small nuclear 398, pseudogene [Source:HGNC Symbol;Acc:HGNC:47361]	Small_RNA	1.71	0.0145	IL20RB-AS1; RP11-85F14.6	IL20RB antisense RNA 1 [Source:HGNC Symbol;Acc:HGNC:40298]; novel transcript	NonCoding
1.61	0.0008	RNU6-631P	RNA, U6 small nuclear 631, pseudogene [Source:HGNC Symbol;Acc:HGNC:47594]	Small_RNA	-1.59	0.0059	SNORD115-6	small nucleolar RNA, C/D box 115-6	Small_RNA	-1.94	0.0389	Y_RNA	Y RNA [Source:RFAM;Acc:RF00019]	NonCoding
1.61	0.0008	U6	U6 spliceosomal RNA [Source:RFAM;Acc:RF00026]	Small_RNA	-1.86	0.0244	RNU2-53P	RNA, U2 small nuclear 53, pseudogene [Source:HGNC Symbol;Acc:HGNC:48546]	Small_RNA	1.51	0.0023	RP3-442L6.4	TEC	NonCoding
-1.6	0.0415	snoU13	Small nucleolar RNA U13 [Source:RFAM;Acc:RF01210]	Small_RNA	-1.83	0.0096	RNU6-181P	RNA, U6 small nuclear 181, pseudogene [Source:HGNC Symbol;Acc:HGNC:47144]	Small_RNA	-2.03	0.0063	RN7SKP75	RNA, 7SK small nuclear pseudogene 75 [Source:HGNC Symbol;Acc:HGNC:45799]	NonCoding
1.51	0.0183	SNORA70	Small nucleolar RNA SNORA70 [Source:RFAM;Acc:RF00156]	Small_RNA	-2.74	0.0304	RNU1-103P	RNA, U1 small nuclear 103, pseudogene [Source:HGNC Symbol;Acc:HGNC:48445]	Small_RNA	1.55	0.0032	RP11-401L13.7	tec	NonCoding
1.64	0.0015	RNU6-227P	RNA, U6 small nuclear 227, pseudogene [Source:HGNC Symbol;Acc:HGNC:47190]	Small_RNA	-1.86	0.01	RNU6-1152P	RNA, U6 small nuclear 1152, pseudogene [Source:HGNC Symbol;Acc:HGNC:48115]	Small_RNA	1.96	0.0161	Y_RNA	Y RNA [Source:RFAM;Acc:RF00019]	NonCoding
1.75	0.0248	RNU6-1267P	RNA, U6 small nuclear 1267, pseudogene [Source:HGNC Symbol;Acc:HGNC:48230]	Small_RNA	-1.61	0.0006	RNU5F-3P	RNA, U5F small nuclear 3, pseudogene [Source:HGNC Symbol;Acc:HGNC:42514]	Small_RNA	1.67	0.0005	RP11-175I6.5	novel transcript	NonCoding
-1.5	0.0293	RNU6-938P	RNA, U6 small nuclear 938, pseudogene [Source:HGNC Symbol;Acc:HGNC:47901]	Small_RNA	-1.56	0.0263	RNU6-142P	RNA, U6 small nuclear 142, pseudogene [Source:HGNC Symbol;Acc:HGNC:47105]	Small_RNA	1.51	0.0285	RP11-439K3.3	putative novel transcript	NonCoding
-1.51	0.0231	RNU6-706P	RNA, U6 small nuclear 706, pseudogene [Source:HGNC Symbol;Acc:HGNC:47669]	Small_RNA	-1.55	0.0189	SNORA40	Small nucleolar RNA SNORA40 [Source:RFAM;Acc:RF00561]	Small_RNA	-1.51	0.0335	RN7SKP149	RNA, 7SK small nuclear pseudogene 149 [Source:HGNC Symbol;Acc:HGNC:45873]	NonCoding
1.53	0.0163	SNORA70	Small nucleolar RNA SNORA70 [Source:RFAM;Acc:RF00156]	Small_RNA	-1.61	0.0419	U2	U2 spliceosomal RNA [Source:RFAM;Acc:RF00004]	Small_RNA	1.62	0.0051	Y_RNA	Y RNA [Source:RFAM;Acc:RF00019]	NonCoding
1.59	0.0454	RNU6-1019P	RNA, U6 small nuclear 1019, pseudogene [Source:HGNC Symbol;Acc:HGNC:47982]	Small_RNA	1.58	0.036	RNU6-280P	RNA, U6 small nuclear 280, pseudogene [Source:HGNC Symbol;Acc:HGNC:47243]	Small_RNA	-1.63	0.0017	LOC101928008; RP11-1H15.2	uncharacterized LOC101928008; novel transcript	NonCoding
2.01	0.0265	SNORA26	Small nucleolar RNA SNORA26 [Source:RFAM;Acc:RF00568]	Small_RNA	-1.7	0.0024	MIR558	microRNA 558	Precursor_microRNA	1.59	0.0007	CELF1	Memczak2013 ALT_ACCEPTOR, ALT_DONOR, coding, INTERNAL, intronic best transcript NM_001172639	NonCoding
1.65	0.0443	RNU6-1326P	RNA, U6 small nuclear 1326, pseudogene [Source:HGNC Symbol;Acc:HGNC:48289]	Small_RNA	-1.53	0.0358	MIR4789	microRNA 4789	Precursor_microRNA	1.7	0.0134	LINC01395	long intergenic non-protein coding RNA 1395	NonCoding
2.06	0.0316	MIR6078	microRNA 6078	Precursor_microRNA	-1.81	0.0427	MIR3134	microRNA 3134	Precursor_microRNA	1.61	0.0156	RP11-423G4.8	TEC	NonCoding
1.76	0.0173	MIR383	microRNA 383	Precursor_microRNA	-1.67	0.0354	MIR297	microRNA 297	Precursor_microRNA	-1.68	0.0289	LOC101927058; RP11-609L23.1	uncharacterized LOC101927058; novel transcript	NonCoding
1.55	0.0435	MIR6507	microRNA 6507	Precursor_microRNA	5.73	0.0022	MIR4461	microRNA 4461	Precursor_microRNA	1.82	0.038	PCDH9	Memczak2013 ALT_ACCEPTOR, ALT_DONOR, coding, INTERNAL, intronic best transcript NM_203487	NonCoding
1.52	0.0276	MIR557	microRNA 557	Precursor_microRNA	-1.71	0.0407	TRI-TAT2-2	transfer RNA-Ile (TAT) 2-2 [Source:HGNC Symbol;Acc:HGNC:34587]	Precursor_microRNA	-1.71	0.017	Y_RNA	Y RNA [Source:RFAM;Acc:RF00019]	NonCoding
1.65	0.0069	MIR3121	microRNA 3121	Precursor_microRNA	-2	0.0003	MIR7853	microRNA 7853	Precursor_microRNA	-2.72	0.0131	Y_RNA	Y RNA [Source:RFAM;Acc:RF00019]	NonCoding
-4.5	0.0429	MIR566	microRNA 566	Precursor_microRNA	-1.63	0.0317	MIR5194	microRNA 5194	Precursor_microRNA	1.59	0.0025	LOC105370829; RP11-548M13.1	uncharacterized LOC105370829; novel transcript	NonCoding
1.5	0.0305	MIR5591	microRNA 5591	Precursor_microRNA	-1.82	0.0271	Y_RNA	Y RNA [Source:RFAM;Acc:RF00019]	NonCoding	9.64	0.0004	CTB-31N19.3	novel transcript sense intronic to METTL9	NonCoding
-2.26	0.0448	MIR4459	microRNA 4459	Precursor_microRNA	-1.73	0.0033	LOC105378668; RP1-118J21.5	uncharacterized LOC105378668; putative novel transcript	NonCoding	1.62	0.0084	RP11-61A14.4	novel transcript	NonCoding
1.95	0.0003	MIR4460	microRNA 4460	Precursor_microRNA	-1.67	0.0421	KIF2C	Jeck2013 ALT_DONOR, coding, INTERNAL, intronic best transcript NM_006845	NonCoding	-1.8	0.048	Y_RNA	Y RNA [Source:RFAM;Acc:RF00019]	NonCoding
1.79	0.0032	MIR6835	microRNA 6835	Precursor_microRNA	1.52	0.0107	RP11-93N20.1	novel transcript	NonCoding	1.56	0.0093	CCDC84	coiled-coil domain containing 84	NonCoding
1.59	0.0212	MIR7111	microRNA 7111	Precursor_microRNA	-1.74	0.0193	RP5-836J3.1	putative novel transcript	NonCoding	1.84	0.0062	INPP5D	inositol polyphosphate-5-phosphatase D	NonCoding
-3.98	0.0462	MIR4459	Homo sapiens microRNA 4459 (MIR4459), microRNA.	Precursor_microRNA	-1.82	0.0138	RP11-196G18.24	novel transcript	NonCoding	-1.55	0.0131	RP4-758J18.13	novel transcript	NonCoding
-1.66	0.0348	MIR3145	microRNA 3145	Precursor_microRNA	-1.63	0.0345	GS1-204I12.3	TEC	NonCoding	1.5	0.0208	RP11-656D10.7	TEC	NonCoding
1.57	0.0489	MIR6892	microRNA 6892	Precursor_microRNA	1.53	0.0003	RP11-569A11.2	novel transcript	NonCoding	1.53	0.006	LOC102723661; RP11-147C23.1	uncharacterized LOC102723661; novel transcript	NonCoding
1.68	0.0192	MIR3146	microRNA 3146	Precursor_microRNA	-1.84	0.0175	RP11-95P13.2	novel transcript	NonCoding	-1.51	0.0499	RN7SL230P	RNA, 7SL, cytoplasmic 230, pseudogene [Source:HGNC Symbol;Acc:HGNC:46246]	NonCoding
-3.71	0.0282	MIR1273A	microRNA 1273a	Precursor_microRNA	-1.87	0.0061	LYST-AS1; RP4-580N22.1	LYST antisense RNA 1 [Source:HGNC Symbol;Acc:HGNC:41320]; novel transcript, antisense to LYST	NonCoding	1.85	0.0028	LOC105373278; RP11-438F14.3	uncharacterized LOC105373278; novel transcript	NonCoding
1.76	0.017	MIR876	microRNA 876	Precursor_microRNA	-1.64	0.0031	RN7SKP291	RNA, 7SK small nuclear pseudogene 291 [Source:HGNC Symbol;Acc:HGNC:46015]	NonCoding	-1.51	0.0256	RP11-180O5.2	putative novel transcript	NonCoding
1.64	0.0195	MIR4675	microRNA 4675	Precursor_microRNA	-1.99	0.022	NFIA-AS1	NFIA antisense RNA 1	NonCoding	1.72	0.0097	CCDC18-AS1	CCDC18 antisense RNA 1	NonCoding
1.53	0.0162	MIR3161	microRNA 3161	Precursor_microRNA	-1.76	0.0011	RN7SL653P	RNA, 7SL, cytoplasmic 653, pseudogene [Source:HGNC Symbol;Acc:HGNC:46669]	NonCoding	-1.56	0.0104	RP11-479J7.1	novel transcript	NonCoding
-4.77	0.0478	MIR4459	microRNA 4459	Precursor_microRNA	-1.91	0.0154	RP11-78B10.2	novel transcript, antisense to CR1	NonCoding	-1.52	0.0168	LINC01142	long intergenic non-protein coding RNA 1142	NonCoding
1.58	0.0385	MIR3167	microRNA 3167	Precursor_microRNA	3.13	0.0016	RP11-34P13.7; RP11-34P13.8	novel transcript; putative novel transcript	NonCoding	-1.53	0.0319	RP11-359E8.5	novel transcript, sense overlapping SLC30A1	NonCoding
1.52	0.025	MIR7107	microRNA 7107	Precursor_microRNA	4.66	0.0495	RP11-34P13.13	novel transcript	NonCoding	1.55	0.0473	LINC01139	long intergenic non-protein coding RNA 1139	NonCoding
1.5	0.0305	MIR526A2	microRNA 526a-2	Precursor_microRNA	-1.96	0.0039	AC023137.2	putative novel transcript	NonCoding	1.51	0.036	RN7SKP12	RNA, 7SK small nuclear pseudogene 12 [Source:HGNC Symbol;Acc:HGNC:45736]	NonCoding
1.59	0.0211	MIR3617	microRNA 3617	Precursor_microRNA	-1.73	0.0081	AC018878.3	putative novel transcript	NonCoding	-1.56	0.0319	LOC100506274; AC013460.1	uncharacterized LOC100506274; novel transcript	NonCoding
2.02	0.0107	Y_RNA	Y RNA [Source:RFAM;Acc:RF00019]	NonCoding	1.5	0.0407	AC016751.3	novel transcript	NonCoding	1.51	0.0355	Y_RNA	Y RNA [Source:RFAM;Acc:RF00019]	NonCoding
1.76	2.63e-05	CTNNA2	catenin (cadherin-associated protein), alpha 2	NonCoding	-1.66	0.0013	AC011306.1	novel transcript	NonCoding	1.64	0.0164	RP11-254F7.3	novel transcript antisense to KLF11	NonCoding
1.61	0.0022	SRGAP2-AS1	SRGAP2 antisense RNA 1	NonCoding	2.55	0.0125	AC114752.3	novel transcript	NonCoding	1.7	0.0294	ZNF512	Memczak2013 ANTISENSE, coding, INTERNAL, UTR3 best transcript NM_032434	NonCoding
1.56	0.0364	RP11-379F4.6	novel transcript	NonCoding	12.94	0.0002	ANXA4	Salzman2013 ANTISENSE, coding, INTERNAL, intronic best transcript NM_001153	NonCoding	-1.67	0.0261	Y_RNA	Y RNA [Source:RFAM;Acc:RF00019]	NonCoding
1.53	0.0423	AC124997.1	novel transcript	NonCoding	-1.5	0.0261	AC008067.2	novel transcript	NonCoding	1.52	0.0028	RP11-455J20.3	novel transcript	NonCoding
1.89	0.0228	2021-03-01	Memczak2013 ANTISENSE, coding, INTERNAL, intronic best transcript NM_001166373	NonCoding	1.53	0.0492	Y_RNA	Y RNA [Source:RFAM;Acc:RF00019]	NonCoding	1.7	0.047	AC073641.2	putative novel transcript	NonCoding
1.68	0.0018	RP5-1136A10.1	tec	NonCoding	-1.55	0.0315	AC073987.1	putative novel transcript	NonCoding	-1.65	0.0198	RP11-481J13.1	novel transcript	NonCoding
-1.94	0.0213	RN7SKP255	RNA, 7SK small nuclear pseudogene 255 [Source:HGNC Symbol;Acc:HGNC:45979]	NonCoding	3	0.0143	MIR4435-2HG	MIR4435-2 host gene	NonCoding	-1.61	0.0361	AC108488.4	novel transcript	NonCoding
1.61	0.0337	LINC00824	long intergenic non-protein coding RNA 824	NonCoding	-1.93	0.0382	Y_RNA	Y RNA [Source:RFAM;Acc:RF00019]	NonCoding	-1.54	0.0355	RN7SL411P	RNA, 7SL, cytoplasmic 411, pseudogene [Source:HGNC Symbol;Acc:HGNC:46427]	NonCoding
1.63	0.0435	RP11-554D15.4	putative novel transcript	NonCoding	-1.52	0.0153	LOC101929260; AC104777.2	uncharacterized LOC101929260; novel transcript	NonCoding	-1.5	0.0208	THOC7-AS1	THOC7 antisense RNA 1	NonCoding
1.55	0.0068	RP11-700J17.2	novel transcript, antisense to GNPDA2	NonCoding	-1.61	0.002	BAZ2B	bromodomain adjacent to zinc finger domain 2B	NonCoding	-4.67	0.0358	RP11-185E8.1	novel transcript	NonCoding
-1.73	0.0177	WWTR1-IT1; RP11-255N4.3	WWTR1 intronic transcript 1 (non-protein coding) [Source:HGNC Symbol;Acc:HGNC:41469]; novel transcript; WWTR1 intronic transcript 1 [Source:HGNC Symbol;Acc:HGNC:41469]	NonCoding	-1.71	0.0042	LOC101927196; AC007966.1	uncharacterized LOC101927196; novel transcript, antisense to FSIP2	NonCoding	1.62	0.0024	RBMS3-AS3	RBMS3 antisense RNA 3	NonCoding
2.34	0.006	RP5-1164C1.2	putative novel transcript	NonCoding	-1.68	0.0161	ANKRD44-IT1	ANKRD44 intronic transcript 1	NonCoding	1.59	0.0128	RP11-789F5.1	putative novel transcript	NonCoding
-1.9	0.001	LINC01505	long intergenic non-protein coding RNA 1505	NonCoding	1.5	0.0076	LOC400940; LINC01105; AC073479.1	uncharacterized LOC400940; long intergenic non-protein coding RNA 1105 [Source:HGNC Symbol;Acc:HGNC:26403]; novel transcript	NonCoding	-1.73	0.0016	RN7SL172P	RNA, 7SL, cytoplasmic 172, pseudogene [Source:HGNC Symbol;Acc:HGNC:46188]	NonCoding
1.7	0.0381	AC062032.1	novel transcript	NonCoding	5.9	0.0072	LINC00152	long intergenic non-protein coding RNA 152	NonCoding	-1.87	0.0165	RP11-731C17.2	novel transcript, antisense to SLC35G2	NonCoding
2.03	0.0081	Y_RNA	Y RNA [Source:RFAM;Acc:RF00019]	NonCoding	62.23	0.0279	LOC101927854	uncharacterized LOC101927854	NonCoding	-1.52	0.0298	NAALADL2-AS1	NAALADL2 antisense RNA 1	NonCoding
-2.11	0.0059	LA16c-429E7.1	novel transcript, overlapping C16orf73	NonCoding	-1.56	0.0068	RP11-457K10.1	novel transcript	NonCoding	1.95	0.0375	YEATS2	Memczak2013 ANTISENSE, coding, INTERNAL, intronic best transcript NM_018023	NonCoding
1.51	0.014	RNY4P16	RNA, Ro-associated Y4 pseudogene 16 [Source:HGNC Symbol;Acc:HGNC:34066]	NonCoding	-1.66	0.0008	LOC100129550; RP11-67L2.2	uncharacterized LOC100129550; novel transcript	NonCoding	-1.5	0.0445	RN7SL127P	RNA, 7SL, cytoplasmic 127, pseudogene [Source:HGNC Symbol;Acc:HGNC:46143]	NonCoding
1.54	0.0361	CTD-2532N20.1	novel transcript	NonCoding	-1.9	0.0219	RP11-651P23.5	novel transcript	NonCoding	-1.75	0.0098	RN7SKP48	RNA, 7SK small nuclear pseudogene 48 [Source:HGNC Symbol;Acc:HGNC:45772]	NonCoding
1.75	0.0352	RP1-292L20.3	novel transcript	NonCoding	-1.61	0.0188	RP11-469J4.3	novel transcript	NonCoding	-1.52	0.0044	RN7SL808P	RNA, 7SL, cytoplasmic 808, pseudogene [Source:HGNC Symbol;Acc:HGNC:46824]	NonCoding
-1.56	0.0144	RN7SL750P	RNA, 7SL, cytoplasmic 750, pseudogene [Source:HGNC Symbol;Acc:HGNC:46766]	NonCoding	-2.1	0.006	RP11-803P9.1	novel transcript	NonCoding	-1.51	0.0075	RN7SL254P	RNA, 7SL, cytoplasmic 254, pseudogene [Source:HGNC Symbol;Acc:HGNC:46270]	NonCoding
-1.63	0.0411	Metazoa_SRP	Metazoan signal recognition particle RNA [Source:RFAM;Acc:RF00017]	NonCoding	-1.57	0.0268	RN7SL418P	RNA, 7SL, cytoplasmic 418, pseudogene [Source:HGNC Symbol;Acc:HGNC:46434]	NonCoding	-1.54	0.0101	Y_RNA	Y RNA [Source:RFAM;Acc:RF00019]	NonCoding
1.67	0.0053	LINC01214	long intergenic non-protein coding RNA 1214	NonCoding	-1.63	0.0361	BBX	Memczak2013 ANTISENSE, coding, INTERNAL, intronic best transcript NM_020235	NonCoding	-2.23	0.0103	AC004069.2	putative novel transcript	NonCoding
-1.62	0.011	C1QTNF6	C1q and tumor necrosis factor related protein 6	NonCoding	-1.58	0.015	RP11-384F7.1	novel transcript	NonCoding	-1.58	0.0462	Y_RNA	Y RNA [Source:RFAM;Acc:RF00019]	NonCoding
-3.29	0.0421	RN7SKP262	RNA, 7SK small nuclear pseudogene 262 [Source:HGNC Symbol;Acc:HGNC:45986]	NonCoding	6.7	0.0013	RP11-332M2.1	novel transcript, sense intronic to TMCC1	NonCoding	1.73	0.0004	LOC101927282; RP11-519M16.1	uncharacterized LOC101927282; novel transcript	NonCoding
1.72	0.0341	RN7SL168P	RNA, 7SL, cytoplasmic 168, pseudogene [Source:HGNC Symbol;Acc:HGNC:46184]	NonCoding	-1.71	0.0153	IL20RB-AS1; RP11-85F14.6	IL20RB antisense RNA 1 [Source:HGNC Symbol;Acc:HGNC:40298]; novel transcript	NonCoding	-1.9	0.0134	RP11-417J1.5	tec	NonCoding
-5.21	0.0364	RN7SKP246	RNA, 7SK small nuclear pseudogene 246 [Source:HGNC Symbol;Acc:HGNC:45970]	NonCoding	-1.85	0.0192	LMLN-AS1	LMLN antisense RNA 1	NonCoding	-1.65	0.0366	TCONS_l2_00022231	Memczak2013 ALT_ACCEPTOR, ALT_DONOR, INTERNAL, intronic, ncRNA best transcript TCONS_l2_00022231	NonCoding
1.64	0.0137	RP11-15J22.8	novel transcript	NonCoding	-1.51	0.0279	RP11-572M11.4	novel transcript	NonCoding	-1.63	0.0134	RN7SL383P	RNA, 7SL, cytoplasmic 383, pseudogene [Source:HGNC Symbol;Acc:HGNC:46399]	NonCoding
-2.45	0.0335	RP11-178F10.1	novel transcript	NonCoding	5.64	0.0195	LINC00989	long intergenic non-protein coding RNA 989	NonCoding	1.51	0.0022	RP11-254I22.2	putative novel transcript	NonCoding
1.89	0.0042	Y_RNA	Y RNA [Source:RFAM;Acc:RF00019]	NonCoding	-1.9	0.0464	FAM13A-AS1	FAM13A antisense RNA 1	NonCoding	-1.91	0.0095	Y_RNA	Y RNA [Source:RFAM;Acc:RF00019]	NonCoding
1.53	0.0056	RN7SL290P	RNA, 7SL, cytoplasmic 290, pseudogene [Source:HGNC Symbol;Acc:HGNC:46306]	NonCoding	-1.55	0.0224	RP11-703G6.1	novel transcript	NonCoding	-1.51	0.0105	RP11-417J1.4	TEC	NonCoding
-1.65	0.0363	RP4-771M4.3	putative novel pseudogene	NonCoding	1.62	0.0074	LINC00500; RP11-310A13.1	long intergenic non-protein coding RNA 500 [Source:HGNC Symbol;Acc:HGNC:43437]; novel transcript	NonCoding	1.58	0.0014	CTD-2331D11.2	novel transcript	NonCoding
1.55	0.0295	Y_RNA	Y RNA [Source:RFAM;Acc:RF00019]	NonCoding	2.1	0.0102	RP13-578N3.3	novel transcript	NonCoding	1.55	0.007	CTC-472C24.1	novel transcript	NonCoding
1.52	0.0125	RP11-495P10.5	putative novel transcript	NonCoding	1.68	0.0328	RP11-673E1.4	novel transcript, antisense to GYPB & GYPA	NonCoding	1.51	0.0127	RP3-448I9.1	novel transcript	NonCoding
2.01	0.0202	RP5-1011O1.3	novel transcript	NonCoding	-1.51	0.0092	RP11-799M12.2	novel transcript, antisense to CC2D2A	NonCoding	-1.55	0.0161	TRIM31-AS1	TRIM31 antisense RNA 1	NonCoding
1.58	0.0448	RP4-740C4.7	novel transcript, sense intronic to MORN1	NonCoding	1.8	0.0378	Y_RNA	Y RNA [Source:RFAM;Acc:RF00019]	NonCoding	-1.8	0.0073	RN7SKP51	RNA, 7SK small nuclear pseudogene 51 [Source:HGNC Symbol;Acc:HGNC:45775]	NonCoding
-2.98	0.0227	RP11-84A19.4	novel transcript	NonCoding	-1.5	0.0399	CTD-2012J19.3	novel transcript	NonCoding	-1.82	0.0195	RP1-111C20.4	novel transcript antisense to TAGAP	NonCoding
1.84	0.0018	RP4-635A23.6	TEC	NonCoding	-2.23	0.0012	RN7SL58P	RNA, 7SL, cytoplasmic 58, pseudogene [Source:HGNC Symbol;Acc:HGNC:46074]	NonCoding	-1.58	0.0337	Y_RNA	Y RNA [Source:RFAM;Acc:RF00019]	NonCoding
1.95	0.0068	LINC00628	long intergenic non-protein coding RNA 628	NonCoding	11.99	0.0439	EPB41L4A-AS1	EPB41L4A antisense RNA 1	NonCoding	1.53	0.0237	RP11-321N4.4	TEC	NonCoding
-3.58	0.0416	LINC01347	long intergenic non-protein coding RNA 1347	NonCoding	-1.58	0.0431	CTD-2201E9.2	novel transcript	NonCoding	1.61	0.0266	LINC01625	long intergenic non-protein coding RNA 1625	NonCoding
-4.22	0.0007	RP11-34P13.7; RP11-34P13.8	novel transcript; putative novel transcript	NonCoding	-1.55	0.0097	OSMR-AS1	OSMR antisense RNA 1 (head to head)	NonCoding	2.09	0.0121	SYNE1	Memczak2013 ALT_ACCEPTOR, ALT_DONOR, coding, INTERNAL, intronic best transcript NM_033071	NonCoding
-4.19	0.0248	SFPQ	splicing factor proline/glutamine-rich	NonCoding	-1.6	0.008	ATG10-AS1; RP11-356D23.2	ATG10 antisense RNA 1 [Source:HGNC Symbol;Acc:HGNC:40914]; novel transcript	NonCoding	1.56	0.004	Metazoa_SRP	Metazoan signal recognition particle RNA [Source:RFAM;Acc:RF00017]	NonCoding
1.81	0.0272	RN7SL117P	RNA, 7SL, cytoplasmic 117, pseudogene [Source:HGNC Symbol;Acc:HGNC:46133]	NonCoding	1.8	0.0043	Y_RNA	Y RNA [Source:RFAM;Acc:RF00019]	NonCoding	-1.5	0.0321	RP11-89N17.1	novel transcript	NonCoding
1.65	0.0232	AC073283.7	novel transcript	NonCoding	1.59	0.016	LOC102546229; RP11-215P8.4	uncharacterized LOC102546229; novel transcript	NonCoding	1.68	0.0152	LINC00265	long intergenic non-protein coding RNA 265	NonCoding
-3.42	0.0463	Metazoa_SRP	Metazoan signal recognition particle RNA [Source:RFAM;Acc:RF00017]	NonCoding	-1.63	0.0149	CTB-181F24.1	novel transcript	NonCoding	-1.52	0.0088	PAXIP1-AS2	PAXIP1 antisense RNA 2	NonCoding
1.52	0.0288	AC007386.4	novel transcript	NonCoding	-1.72	0.0108	Metazoa_SRP	Metazoan signal recognition particle RNA [Source:RFAM;Acc:RF00017]	NonCoding	-1.56	0.0123	RP11-121A8.1	novel transcript	NonCoding
1.75	0.0246	RP11-171I2.4	novel transcript	NonCoding	1.51	0.0182	LYRM4-AS1	LYRM4 antisense RNA 1	NonCoding	1.52	0.0058	PILRB	Jeck2013 ANTISENSE, INTERNAL, intronic, ncRNA, OVEXON best transcript NR_036569	NonCoding
1.57	0.0037	RP11-195B17.1	novel transcript antisense to AGBL5	NonCoding	1.96	0.0247	RP3-475N16.1	novel transcript	NonCoding	-1.61	0.0253	GHRHR	growth hormone releasing hormone receptor	NonCoding
-1.97	0.0368	AC012358.7	novel protein	NonCoding	-1.7	0.0009	RP3-442L6.4	TEC	NonCoding	-1.58	0.0233	RN7SL709P	RNA, 7SL, cytoplasmic 709, pseudogene [Source:HGNC Symbol;Acc:HGNC:46725]	NonCoding
1.56	0.021	AC007277.3	novel transcript antisense to MYO3B; cDNA FLJ25833 fis, clone TST08193. (from mRNA AK098699)	NonCoding	-1.51	0.0246	RP1-149L1.1	novel Transcript	NonCoding	1.68	0.0238	LOC100130964; CTD-2024D23.1	ADAM metallopeptidase domain 3A-like; novel transcript	NonCoding
1.61	0.0027	LOC101927196; AC007966.1	uncharacterized LOC101927196; novel transcript, antisense to FSIP2	NonCoding	-1.83	0.0417	RP11-404H14.1	putative novel transcript	NonCoding	-1.51	0.0427	Y_RNA	Y RNA [Source:RFAM;Acc:RF00019]	NonCoding
1.5	0.021	FSIP2-AS1; AC008174.3	FSIP2 antisense RNA 1 [Source:HGNC Symbol;Acc:HGNC:40978]; novel transcript	NonCoding	-1.7	0.0018	TCP10L2	t-complex 10-like 2	NonCoding	-1.75	0.0318	RP11-17A4.3	novel transcript	NonCoding
2.03	0.0166	Y_RNA	Y RNA [Source:RFAM;Acc:RF00019]	NonCoding	1.6	0.0061	HRAT92; FLJ44511; AC147651.3	heart tissue-associated transcript 92; uncharacterized LOC441307 [Source:EntrezGene;Acc:441307]; novel transcript	NonCoding	-2.08	0.0439	RN7SL107P	RNA, 7SL, cytoplasmic 107, pseudogene [Source:HGNC Symbol;Acc:HGNC:46123]	NonCoding
1.7	0.0284	AC012485.2	putative novel transcript	NonCoding	7.18	0.0483	HOTAIRM1	HOXA transcript antisense RNA, myeloid-specific 1	NonCoding	-1.54	0.0316	LINC01111	long intergenic non-protein coding RNA 1111	NonCoding
1.52	0.0024	LINC00698	long intergenic non-protein coding RNA 698	NonCoding	-1.86	0.0109	RN7SKP129	RNA, 7SK small nuclear pseudogene 129 [Source:HGNC Symbol;Acc:HGNC:45853]	NonCoding	1.61	0.0098	RP11-16L21.7	putative novel transcript	NonCoding
1.6	0.0146	RP11-469J4.3	novel transcript	NonCoding	-1.51	0.0193	TRBV11-2	T cell receptor beta variable 11-2 [Source:HGNC Symbol;Acc:HGNC:12181]; T cell receptor beta variable 11-2	NonCoding	-1.71	0.0462	Y_RNA	Y RNA [Source:RFAM;Acc:RF00019]	NonCoding
1.76	0.0076	AC127904.2	novel transcript	NonCoding	-1.52	0.0194	AC010082.2	putative novel transcript	NonCoding	1.62	0.0241	RP4-545K15.5	novel transcript, overlapping to ARMCX3	NonCoding
-2.06	0.028	RN7SKP144	RNA, 7SK small nuclear pseudogene 144 [Source:HGNC Symbol;Acc:HGNC:45868]	NonCoding	1.59	0.002	AC002480.5	novel transcript, sense overlapping STEAP1B	NonCoding	-1.58	0.0203	RN7SL581P	RNA, 7SL, cytoplasmic 581, pseudogene [Source:HGNC Symbol;Acc:HGNC:46597]	NonCoding
-6.1	0.0124	RP11-332M2.1	novel transcript, sense intronic to TMCC1	NonCoding	1.55	0.0195	AC006380.3	novel transcript	NonCoding	1.64	0.0084	LOC101928298; RP5-933E2.1	uncharacterized LOC101928298; novel transcript	NonCoding
1.59	0.004	IL20RB-AS1; RP11-85F14.6	IL20RB antisense RNA 1 [Source:HGNC Symbol;Acc:HGNC:40298]; novel transcript	NonCoding	-1.53	0.0021	RP5-844F9.1	tec	NonCoding	1.57	0.0306	SLC16A12-AS1	SLC16A12 antisense RNA 1	NonCoding
1.65	0.0119	LINC00877	long intergenic non-protein coding RNA 877	NonCoding	1.97	0.0026	RN7SKP75	RNA, 7SK small nuclear pseudogene 75 [Source:HGNC Symbol;Acc:HGNC:45799]	NonCoding	1.54	0.0113	LOC102723439; RP11-46O21.2	uncharacterized LOC102723439; novel transcript	NonCoding
1.52	0.0168	LOC93622; AC093323.3	Morf4 family associated protein 1-like 1 pseudogene; Salzman2013 ANNOTATED, ncRNA, OVEXON best transcript NR_015433; novel transcript	NonCoding	-1.69	0.0057	RP11-401L13.7	tec	NonCoding	-1.66	0.0304	DLG2-AS1_2; DLG2-AS1_1	DLG2 antisense RNA 1 conserved region 2 [Source:RFAM;Acc:RF02113]; DLG2 antisense RNA 1 conserved region 1 [Source:RFAM;Acc:RF02112]	NonCoding
1.8	0.0466	LOC105377652; RP11-535C7.1	uncharacterized LOC105377652; putative novel transcript	NonCoding	-1.74	0.0077	Y_RNA	Y RNA [Source:RFAM;Acc:RF00019]	NonCoding	1.83	0.038	RP11-617B3.2	putative novel transcript	NonCoding
1.69	0.0106	RP11-273B19.1	novel transcript	NonCoding	-1.66	0.0482	RP11-618M23.2	novel transcript	NonCoding	1.58	0.0107	TRIM22	Memczak2013 ANTISENSE, CDS, coding, INTERNAL, UTR5 best transcript NM_001199573	NonCoding
1.67	0.0135	AC107072.2	novel transcript	NonCoding	-1.52	0.049	RP11-79H23.3	novel transcript	NonCoding	-1.66	0.0111	MIR4300HG	MIR4300 host gene	NonCoding
-1.93	0.0019	RP11-142A22.3	tec	NonCoding	3.39	0.0003	LINC00534	long intergenic non-protein coding RNA 534	NonCoding	1.67	0.0388	RP11-359J14.2	novel transcript	NonCoding
1.91	0.0382	RNY4P17	RNA, Ro-associated Y4 pseudogene 17 [Source:HGNC Symbol;Acc:HGNC:34067]	NonCoding	1.7	0.0304	RP11-503E24.2	putative novel transcript	NonCoding	1.54	0.0372	RP11-272B17.2	novel transcript	NonCoding
-1.97	0.0224	RP11-617D20.2	novel transcript	NonCoding	-2.23	0.0036	JAK2	Memczak2013 ALT_ACCEPTOR, ALT_DONOR, coding, INTERNAL, intronic best transcript NM_004972	NonCoding	1.68	0.0005	SLC48A1	solute carrier family 48 (heme transporter), member 1	NonCoding
-1.55	0.035	Y_RNA	Y RNA [Source:RFAM;Acc:RF00019]	NonCoding	-1.71	0.0002	RP11-175I6.5	novel transcript	NonCoding	1.55	0.023	FREM2-AS1; RP11-7B3.2	FREM2 antisense RNA 1 [Source:HGNC Symbol;Acc:HGNC:39964]; putative novel transcript	NonCoding
1.63	0.0349	SRP72	Memczak2013 ANTISENSE, coding, INTERNAL, intronic best transcript NM_006947	NonCoding	-1.87	0.001	RP11-439K3.3	putative novel transcript	NonCoding	1.64	0.0269	LINC00400; RP11-460G11.1	long intergenic non-protein coding RNA 400 [Source:HGNC Symbol;Acc:HGNC:42729]; putative novel transcript	NonCoding
1.53	0.0257	LVCAT8; RP11-242J7.1	liver cancer-associated transcript 8; novel transcript	NonCoding	-1.84	0.0105	RP11-370F5.4	putative novel transcript	NonCoding	1.7	0.0279	RAD51B	Jeck2013 ALT_ACCEPTOR, ALT_DONOR, coding, INTERNAL, intronic best transcript NM_133509	NonCoding
-1.61	0.0356	RN7SKP133	RNA, 7SK small nuclear pseudogene 133 [Source:HGNC Symbol;Acc:HGNC:45857]	NonCoding	2.38	0.0103	RP11-498E2.9	novel transcript, sense intronic to PTGS1	NonCoding	-1.51	0.0175	RP3-449M8.9	novel transcript	NonCoding
-6.34	0.036	EPB41L4A-AS1	EPB41L4A antisense RNA 1	NonCoding	7.49	0.0254	LINC01506	long intergenic non-protein coding RNA 1506	NonCoding	-1.87	0.0231	Y_RNA	Y RNA [Source:RFAM;Acc:RF00019]	NonCoding
-1.61	0.0018	AC005754.8	novel transcript	NonCoding	-1.59	0.0148	RP11-613M10.6	putative novel transcript	NonCoding	-2.04	0.0367	MYO9A	Memczak2013 ANTISENSE, CDS, coding, INTERNAL best transcript NM_006901	NonCoding
-3.11	0.0343	RN7SL339P	RNA, 7SL, cytoplasmic 339, pseudogene [Source:HGNC Symbol;Acc:HGNC:46355]	NonCoding	-1.6	0.0184	TCONS_l2_00029211	Jeck2013 ANNOTATED, ncRNA, OVEXON best transcript TCONS_l2_00029211	NonCoding	-1.85	0.0011	RP11-10O17.3	novel transcript	NonCoding
-3.29	0.0105	Metazoa_SRP	Metazoan signal recognition particle RNA [Source:RFAM;Acc:RF00017]	NonCoding	-2.11	0.009	NHS-AS1	NHS antisense RNA 1	NonCoding	1.53	0.0174	RP11-815J21.1	novel transcript, sense_intronic to AKAP13	NonCoding
1.68	0.0064	CTD-2316B1.2	novel transcript	NonCoding	-1.52	0.0214	RP11-69A21.2	putative novel transcript	NonCoding	1.56	0.0147	CTD-2515H24.4	novel transcript	NonCoding
1.51	0.0053	RN7SL689P	RNA, 7SL, cytoplasmic 689, pseudogene [Source:HGNC Symbol;Acc:HGNC:46705]	NonCoding	2.04	0.0009	RN7SKP149	RNA, 7SK small nuclear pseudogene 149 [Source:HGNC Symbol;Acc:HGNC:45873]	NonCoding	1.53	0.0037	LOC100507534; AC140542.2	uncharacterized LOC100507534; novel transcript	NonCoding
-1.87	0.0042	Y_RNA	Y RNA [Source:RFAM;Acc:RF00019]	NonCoding	-1.6	0.0025	RP11-417O11.5	novel transcript	NonCoding	-1.86	0.0142	RN7SL645P	RNA, 7SL, cytoplasmic 645, pseudogene [Source:HGNC Symbol;Acc:HGNC:46661]	NonCoding
-1.76	0.0021	AC116366.5	putative novel transcript	NonCoding	4.72	0.0332	RP11-380G5.2; PTEN	Jeck2013 ALT_ACCEPTOR, ALT_DONOR, coding, INTERNAL, intronic best transcript NM_000314; novel transcript, sense intronic to PTEN	NonCoding	-1.58	0.0044	RN7SL79P	RNA, 7SL, cytoplasmic 79, pseudogene [Source:HGNC Symbol;Acc:HGNC:46095]	NonCoding
1.52	0.0336	Y_RNA	Y RNA [Source:RFAM;Acc:RF00019]	NonCoding	-1.69	0.0045	Y_RNA	Y RNA [Source:RFAM;Acc:RF00019]	NonCoding	-1.68	0.0104	Y_RNA	Y RNA [Source:RFAM;Acc:RF00019]	NonCoding
-2.46	0.0025	Y_RNA	Y RNA [Source:RFAM;Acc:RF00019]	NonCoding	4.48	0.0156	VIM-AS1	VIM antisense RNA 1	NonCoding	-1.68	0.0104	Y_RNA	Y RNA [Source:RFAM;Acc:RF00019]	NonCoding
-1.55	0.0011	RP3-430A16.1	novel transcript	NonCoding	4.94	0.035	RP11-556E13.1	novel transcript	NonCoding	-1.92	0.0067	Y_RNA	Y RNA [Source:RFAM;Acc:RF00019]	NonCoding
-1.6	0.0121	RP3-445N2.1	putative novel transcript	NonCoding	-1.55	0.0235	RN7SL518P	RNA, 7SL, cytoplasmic 518, pseudogene [Source:HGNC Symbol;Acc:HGNC:46534]	NonCoding	1.74	0.0193	Y_RNA	Y RNA [Source:RFAM;Acc:RF00019]	NonCoding
1.84	0.0311	Y_RNA	Y RNA [Source:RFAM;Acc:RF00019]	NonCoding	1.61	0.0025	LOC101928008; RP11-1H15.2	uncharacterized LOC101928008; novel transcript	NonCoding	1.57	0.0368	Y_RNA	Y RNA [Source:RFAM;Acc:RF00019]	NonCoding
-1.5	0.0197	RP11-728K20.2	novel transcript	NonCoding	-1.54	0.0172	RP11-460B17.2	novel transcript	NonCoding	-1.78	0.0047	RP13-753N3.1	novel transcript, antisense ATAD5	NonCoding
1.54	0.0029	AC010082.2	putative novel transcript	NonCoding	-1.5	0.0378	LINC01537	long intergenic non-protein coding RNA 1537	NonCoding	-2.08	0.0177	RP11-94C24.6	novel transcript	NonCoding
-1.64	0.023	RN7SKP75	RNA, 7SK small nuclear pseudogene 75 [Source:HGNC Symbol;Acc:HGNC:45799]	NonCoding	2.81	0.0069	AP001189.4	novel transcript	NonCoding	-2.83	0.031	EXOC7	Zhang2013 ALT_ACCEPTOR, ALT_DONOR, coding, INTERNAL, intronic best transcript NM_001145297	NonCoding
-1.56	0.0288	RN7SL265P	RNA, 7SL, cytoplasmic 265, pseudogene [Source:HGNC Symbol;Acc:HGNC:46281]	NonCoding	-1.95	0.0003	CELF1	Memczak2013 ALT_ACCEPTOR, ALT_DONOR, coding, INTERNAL, intronic best transcript NM_001172639	NonCoding	-1.55	0.0376	Y_RNA	Y RNA [Source:RFAM;Acc:RF00019]	NonCoding
-1.54	0.007	Y_RNA	Y RNA [Source:RFAM;Acc:RF00019]	NonCoding	-1.53	0.0131	RP5-901A4.1	novel transcript	NonCoding	-1.59	0.011	RN7SL97P	RNA, 7SL, cytoplasmic 97, pseudogene [Source:HGNC Symbol;Acc:HGNC:46113]	NonCoding
-1.5	0.0106	AC005076.5	novel transcript, antisense to DMTF1	NonCoding	1.83	0.0073	RP11-708B6.2	novel transcript, antisense to C11orf87	NonCoding	1.52	0.0059	RP11-800A18.4	novel transcript, antisense to ATP9B	NonCoding
-1.95	0.0271	Metazoa_SRP	Metazoan signal recognition particle RNA [Source:RFAM;Acc:RF00017]	NonCoding	-1.58	0.015	LINC01395	long intergenic non-protein coding RNA 1395	NonCoding	1.6	0.0229	CTB-176F20.3	novel transcript antisense to ZNF91	NonCoding
-1.94	0.0045	LINC00534	long intergenic non-protein coding RNA 534	NonCoding	-1.59	0.0028	ZBED5	zinc finger, BED-type containing 5	NonCoding	1.71	0.0414	CTC-246B18.10	novel transcript	NonCoding
1.8	0.0139	RP11-347C18.5	novel transcript, antisense to CCNE2	NonCoding	1.75	0.0378	RN7SL246P	RNA, 7SL, cytoplasmic 246, pseudogene [Source:HGNC Symbol;Acc:HGNC:46262]	NonCoding	1.56	0.0493	LL22NC03-N64E9.1	novel transcript	NonCoding
1.82	0.0133	RP11-654G14.1	novel transcript	NonCoding	-1.67	0.0067	RP11-370I10.12	novel transcript	NonCoding	-1.51	0.0362	XXbac-B33L19.4	putative novel transcript	NonCoding
-1.58	0.0034	RP11-13N12.1	novel transcript	NonCoding	-1.66	0.0175	RP11-423G4.8	TEC	NonCoding	1.7	0.0388	CTA-747E2.10	putative novel transcript	NonCoding
-2.27	0.0176	RP11-110G21.2	novel transcript	NonCoding	-1.74	0.0118	RP11-364C11.3	novel transcript	NonCoding	-1.78	0.0224	Y_RNA	Y RNA [Source:RFAM;Acc:RF00019]	NonCoding
-1.75	0.0416	RP11-697M17.2	putative novel transcript	NonCoding	-1.54	0.0071	RP4-816N1.7	novel transcript, antisense to FKBP4	NonCoding
2.12	0.0083	RP11-100L22.4	novel transcript	NonCoding	1.61	0.02	LOC101927058; RP11-609L23.1	uncharacterized LOC101927058; novel transcript	NonCoding
1.52	0.0301	RP11-574O7.1	putative novel transcript	NonCoding	2.57	0.04	RP11-1143G9.4	novel transcript antisense to LYZ	NonCoding
1.52	0.0347	LOC101927513; RP11-278I4.2	uncharacterized LOC101927513; novel transcript	NonCoding	-1.64	0.016	Y_RNA	Y RNA [Source:RFAM;Acc:RF00019]	NonCoding
1.59	0.0205	LINC00976	long intergenic non-protein coding RNA 976; long intergenic non-protein coding RNA 976 [Source:HGNC Symbol;Acc:HGNC:50610]	NonCoding	-1.7	0.0224	RN7SKP197	RNA, 7SK small nuclear pseudogene 197 [Source:HGNC Symbol;Acc:HGNC:45921]	NonCoding
2.2	0.0071	JAK2	Memczak2013 ALT_ACCEPTOR, ALT_DONOR, coding, INTERNAL, intronic best transcript NM_004972	NonCoding	1.69	0.0036	Y_RNA	Y RNA [Source:RFAM;Acc:RF00019]	NonCoding
1.51	0.0162	LOC102723709	Homo sapiens uncharacterized LOC102723709 (LOC102723709), long non-coding RNA.	NonCoding	-2.07	0.01	DLEU2_1	Deleted in lymphocytic leukemia 2 conserved region 1 [Source:RFAM;Acc:RF02105]	NonCoding
1.52	0.0411	RP11-370F5.4	putative novel transcript	NonCoding	1.57	0.0097	DLEU2_6	Deleted in lymphocytic leukemia 2 conserved region 6 [Source:RFAM;Acc:RF02110]	NonCoding
-1.75	0.0393	Y_RNA	Y RNA [Source:RFAM;Acc:RF00019]	NonCoding	-1.98	0.0115	LINC00348	long intergenic non-protein coding RNA 348	NonCoding
-16.18	0.0034	LINC01506	long intergenic non-protein coding RNA 1506	NonCoding	-1.53	0.0369	LINC00333	long intergenic non-protein coding RNA 333	NonCoding
-1.91	0.0037	Y_RNA	Y RNA [Source:RFAM;Acc:RF00019]	NonCoding	1.89	0.024	LINC00351	long intergenic non-protein coding RNA 351	NonCoding
-2.51	0.0218	Metazoa_SRP	Metazoan signal recognition particle RNA [Source:RFAM;Acc:RF00017]	NonCoding	-2.14	0.0106	PCDH9	Memczak2013 ALT_ACCEPTOR, ALT_DONOR, coding, INTERNAL, intronic best transcript NM_203487	NonCoding
-5.97	0.0485	RN7SL460P	RNA, 7SL, cytoplasmic 460, pseudogene [Source:HGNC Symbol;Acc:HGNC:46476]	NonCoding	-2.02	0.0064	RP11-29P20.1	novel transcript	NonCoding
-5.15	0.0477	Metazoa_SRP	Metazoan signal recognition particle RNA [Source:RFAM;Acc:RF00017]	NonCoding	-1.59	0.0344	RP11-298I3.4	novel transcript, antisense to C14orf93	NonCoding
1.52	0.0153	RP1-14D6.7	putative novel transcript	NonCoding	-1.68	0.001	RP11-73M18.6	novel transcript, sense intronic to KLC1	NonCoding
-5.76	0.0341	Metazoa_SRP	Metazoan signal recognition particle RNA [Source:RFAM;Acc:RF00017]	NonCoding	-1.53	0.0103	RP11-73M18.7	novel transcript, sense intronic to KLC1	NonCoding
-1.67	0.0203	Y_RNA	Y RNA [Source:RFAM;Acc:RF00019]	NonCoding	-1.72	0.0022	RP11-73M18.8	novel transcript, sense intronic to KLC1	NonCoding
1.82	0.0006	RP1-278D1.2	TEC	NonCoding	-1.5	0.0165	RP11-982M15.2	novel transcript, antisense to AKT1	NonCoding
-1.81	0.0036	RN7SKP149	RNA, 7SK small nuclear pseudogene 149 [Source:HGNC Symbol;Acc:HGNC:45873]	NonCoding	-1.52	0.0108	LOC105370400; AE000662.93	uncharacterized LOC105370400; novel transcript	NonCoding
-5.76	0.0341	Metazoa_SRP	Metazoan signal recognition particle RNA [Source:RFAM;Acc:RF00017]	NonCoding	-1.69	0.0252	CTD-2014B16.3	novel transcript	NonCoding
1.6	0.0434	RP11-7C6.1	novel transcript	NonCoding	-1.61	0.0189	TTC5	tetratricopeptide repeat domain 5	NonCoding
-1.51	0.0028	RP11-291L22.4	novel transcript	NonCoding	-1.57	0.0108	LOC101928075; CTD-2540L5.6	uncharacterized LOC101928075; novel transcript	NonCoding
1.77	0.0143	RP11-417O11.5	novel transcript	NonCoding	1.66	0.01	Y_RNA	Y RNA [Source:RFAM;Acc:RF00019]	NonCoding
1.51	0.0099	SLIT1-AS1	SLIT1 antisense RNA 1	NonCoding	2.61	0.0032	Y_RNA	Y RNA [Source:RFAM;Acc:RF00019]	NonCoding
1.61	0.0265	RP11-324I22.2	putative novel transcript	NonCoding	-1.53	0.0061	GATM-AS1	GATM antisense RNA 1	NonCoding
-1.53	0.0032	RP11-310E22.4	novel transcript, antisense to C10orf129	NonCoding	-1.65	0.0008	LOC105370829; RP11-548M13.1	uncharacterized LOC105370829; novel transcript	NonCoding
-4.4	0.0396	RN7SL524P	RNA, 7SL, cytoplasmic 524, pseudogene [Source:HGNC Symbol;Acc:HGNC:46540]	NonCoding	-3.62	0.0131	CTB-31N19.3	novel transcript sense intronic to METTL9	NonCoding
1.53	0.0111	RP11-317F20.3	TEC	NonCoding	1.85	0.0491	Y_RNA	Y RNA [Source:RFAM;Acc:RF00019]	NonCoding
1.81	0.0007	RP11-460B17.2	novel transcript	NonCoding	-1.59	0.0161	LINC01566	long intergenic non-protein coding RNA 1566	NonCoding
1.52	0.0432	AP000997.2	novel transcript	NonCoding	-1.64	0.0059	RP11-61A14.4	novel transcript	NonCoding
1.56	0.0094	AP000892.6	novel transcript	NonCoding	-1.78	0.0103	CTD-3126B10.4	novel transcript	NonCoding
1.77	0.0282	Y_RNA	Y RNA [Source:RFAM;Acc:RF00019]	NonCoding	-1.59	0.0092	IL21R-AS1	IL21R antisense RNA 1	NonCoding
1.52	0.0016	RP11-882G5.1	novel transcript	NonCoding	5.37	0.0243	AC137934.1	novel transcript	NonCoding
-1.55	0.0368	RP11-708B6.2	novel transcript, antisense to C11orf87	NonCoding	-1.66	0.0015	CTB-96E2.10	novel transcript, sense intronic to transcript readthrough between TMEM199 and SARM1	NonCoding
1.73	0.0162	RP11-89C3.4	novel transcript	NonCoding	-2.23	0.0042	FLOT2	Memczak2013 ANTISENSE, coding, INTERNAL, UTR3 best transcript NM_004475	NonCoding
1.55	0.0212	CBL	Memczak2013 ANTISENSE, coding, INTERNAL, UTR3 best transcript NM_005188	NonCoding	-1.52	0.005	RP11-40A13.1	novel transcript, antisense ASIC2	NonCoding
1.52	0.0039	RP4-761J14.10	novel transcript	NonCoding	-1.52	0.0476	RP11-456D7.1	novel transcript antisense to SKAP1	NonCoding
1.63	0.0103	RP11-616L12.1	novel transcript	NonCoding	-1.51	0.0144	RP1-59D14.8	novel transcript	NonCoding
1.61	0.0368	RP11-511B23.1	novel transcript	NonCoding	1.5	0.0461	RP11-848P1.3	novel transcript	NonCoding
-2	0.0085	Metazoa_SRP	Metazoan signal recognition particle RNA [Source:RFAM;Acc:RF00017]	NonCoding	-1.51	0.0048	RP11-1094M14.5	novel transcript, sense intronic SLFN12L	NonCoding
1.54	0.0032	RP11-272K23.3	novel transcript, antisense to PTPRQ	NonCoding	-1.94	0.0394	RP5-867C24.4	novel transcript sense intronic to CDC27	NonCoding
1.77	0.0375	RP11-321F8.4	novel transcript	NonCoding	-1.57	0.0488	Y_RNA	Y RNA [Source:RFAM;Acc:RF00019]	NonCoding
-4.03	0.0454	RN7SKP250	RNA, 7SK small nuclear pseudogene 250 [Source:HGNC Symbol;Acc:HGNC:45974]	NonCoding	2.2	0.0089	Y_RNA	Y RNA [Source:RFAM;Acc:RF00019]	NonCoding
-3.54	0.0376	RN7SL387P	RNA, 7SL, cytoplasmic 387, pseudogene [Source:HGNC Symbol;Acc:HGNC:46403]	NonCoding	-1.69	0.0009	LOC100287225; RP11-267C16.1	uncharacterized LOC100287225; novel transcript	NonCoding
1.53	0.0033	RP11-110L15.2	novel transcript	NonCoding	-1.57	0.042	RN7SL795P	RNA, 7SL, cytoplasmic 795, pseudogene [Source:HGNC Symbol;Acc:HGNC:46811]	NonCoding
2.67	0.0427	RP11-115H15.2	novel transcript, sense intronic to MED13L	NonCoding	-1.51	0.012	RP11-636O21.1	novel transcript	NonCoding
1.71	0.0322	RP11-357K6.1	novel transcript	NonCoding	-1.54	0.0104	RP11-47G4.2	novel transcript	NonCoding
-1.52	0.0428	RP11-338K17.8	novel transcript	NonCoding	-1.51	0.0091	CTD-3113P16.11	novel transcript	NonCoding
1.63	0.025	RP11-363G2.4	putative novel transcript	NonCoding	1.95	0.0392	RP11-678G14.3	novel transcript	NonCoding
1.51	0.0224	ZC3H13	Memczak2013 ANTISENSE, CDS, coding, INTERNAL best transcript NM_015070	NonCoding	1.58	0.0209	LINC01224	long intergenic non-protein coding RNA 1224	NonCoding
-1.56	0.0079	DLEU2_6	Deleted in lymphocytic leukemia 2 conserved region 6 [Source:RFAM;Acc:RF02110]	NonCoding	-1.63	0.0053	MZF1-AS1	MZF1 antisense RNA 1	NonCoding
-1.88	0.0142	LINC00351	long intergenic non-protein coding RNA 351	NonCoding	-1.67	0.0143	NRSN2-AS1	NRSN2 antisense RNA 1	NonCoding
-13.94	0.04	RN7SKP9	RNA, 7SK small nuclear pseudogene 9 [Source:HGNC Symbol;Acc:HGNC:42627]	NonCoding	-1.6	0.0042	RP5-1056H1.2	novel transcript	NonCoding
-1.55	0.0354	LINC00449; RP11-214F16.2	long intergenic non-protein coding RNA 449 [Source:HGNC Symbol;Acc:HGNC:42786]; putative novel transcript	NonCoding	-1.63	0.0366	TMX4	Memczak2013 ALT_ACCEPTOR, ALT_DONOR, coding, INTERNAL, intronic best transcript NM_021156	NonCoding
-2.88	0.0086	RP11-841O20.2	novel transcript antisense to ERO1L	NonCoding	1.54	0.0493	PLCB1	Memczak2013 ANTISENSE, coding, INTERNAL, intronic best transcript NM_182734	NonCoding
1.53	0.0301	RP11-1103G16.1	novel transcript, antisense to G2E3	NonCoding	-1.55	0.0027	LOC101926889	uncharacterized LOC101926889	NonCoding
-2.01	0.005	RP11-831F12.2	novel transcript	NonCoding	-1.72	0.0023	RP4-610C12.4; LINC01597	novel transcript; long intergenic non-protein coding RNA 1597 [Source:HGNC Symbol;Acc:HGNC:51594]	NonCoding
1.51	0.021	LOC102723604; RP11-463J10.2	uncharacterized LOC102723604; novel transcript, antisense to GNG2	NonCoding	1.73	0.0412	RP3-337O18.9	novel transcript, antisense to CTSA	NonCoding
-1.58	0.0436	RP11-232C2.1	novel transcript, antisense to NRXN3	NonCoding	-1.79	0.0037	uc_338	TUC338 [Source:RFAM;Acc:RF02271]	NonCoding
1.52	0.0313	RP11-477I4.4	novel transcript	NonCoding	-1.64	0.0091	AF240627.2	novel transcript	NonCoding
-2.77	0.0228	RP11-519G16.2	novel transcript, antisense to SHF	NonCoding	-1.58	0.0042	GRIK1-AS1	GRIK1 antisense RNA 1	NonCoding
-1.54	0.0155	CTD-2306A12.1	novel transcript	NonCoding	-1.51	0.004	LINC01426	long intergenic non-protein coding RNA 1426	NonCoding
1.57	0.0178	Y_RNA	Y RNA [Source:RFAM;Acc:RF00019]	NonCoding	-1.67	0.0104	DIP2A-IT1	DIP2A intronic transcript 1	NonCoding
1.66	0.0124	RP11-48G14.3	novel transcript, antisense to MNS1	NonCoding	1.77	0.0199	RP1-102K2.8	novel transcript, antisense to LIF	NonCoding
1.52	0.0262	RP11-1069G10.2	novel transcript	NonCoding	1.67	0.0239	Y_RNA	Y RNA [Source:RFAM;Acc:RF00019]	NonCoding
1.72	0.0175	RP11-2E17.2	novel transcript	NonCoding	-1.71	0.0209	TCONS_00030036	Salzman2013 ALT_DONOR, downstream_end, ncRNA, OVERLAPTX, OVEXON best transcript TCONS_00030036	NonCoding
1.75	8.54e-05	Y_RNA	Y RNA [Source:RFAM;Acc:RF00019]	NonCoding	-1.68	0.0014	CCDC84	coiled-coil domain containing 84	NonCoding
-1.98	0.0288	PPIB	Jeck2013 ALT_ACCEPTOR, ALT_DONOR, coding, INTERNAL, intronic, OVERLAPTX, OVEXON best transcript NM_000942	NonCoding	-1.7	0.0105	INPP5D	inositol polyphosphate-5-phosphatase D	NonCoding
1.61	0.0491	RP11-753A21.1	novel transcript	NonCoding	-1.55	0.019	CCDC84	coiled-coil domain containing 84	NonCoding
-1.83	0.0134	RP11-462G12.4	novel transcript, antisense ADCY9	NonCoding
-1.56	0.0227	Y_RNA	Y RNA [Source:RFAM;Acc:RF00019]	NonCoding
1.56	0.0127	RP11-256I9.3	novel transcript	NonCoding
-2.3	0.0246	RN7SL279P	RNA, 7SL, cytoplasmic 279, pseudogene [Source:HGNC Symbol;Acc:HGNC:46295]	NonCoding
-1.57	0.0283	RN7SL134P	RNA, 7SL, cytoplasmic 134, pseudogene [Source:HGNC Symbol;Acc:HGNC:46150]	NonCoding
-2.07	0.0205	Metazoa_SRP	Metazoan signal recognition particle RNA [Source:RFAM;Acc:RF00017]	NonCoding
-1.87	0.0085	CTD-3195I5.4	Novel protein, antisense to ITGAE	NonCoding
-1.67	0.0424	RP11-68I3.4	novel transcript	NonCoding
-2.49	0.0392	RP11-227G15.9	novel transcript	NonCoding
1.68	0.0149	COL1A1	Jeck2013 ANTISENSE, coding, INTERNAL, intronic best transcript NM_000088	NonCoding
-1.6	0.0014	RP11-855A2.3	novel transcript, antisense to BPTF	NonCoding
1.62	0.0466	RP11-376P6.3	novel transcript, sense intronic to PTPRM	NonCoding
-2.4	0.0378	Y_RNA	Y RNA [Source:RFAM;Acc:RF00019]	NonCoding
1.83	0.0215	Y_RNA	Y RNA [Source:RFAM;Acc:RF00019]	NonCoding
2.03	0.0221	TCF4	Memczak2013 ANTISENSE, coding, INTERNAL, intronic best transcript NM_001243234	NonCoding
-2.18	0.031	NDUFV2-AS1	NDUFV2 antisense RNA 1	NonCoding
-2.6	0.0485	RP11-756J15.3	novel transcript, antisense C18orf1	NonCoding
-3.53	0.033	Metazoa_SRP	Metazoan signal recognition particle RNA [Source:RFAM;Acc:RF00017]	NonCoding
-1.6	0.0079	LLNLR-260G6.1	novel transcript, sense intronic to ARID3A	NonCoding
1.87	0.0423	AC005329.7	novel transcript, antisense to NDUFS7	NonCoding
1.6	0.0145	CTB-31O20.2	novel transcript	NonCoding
-2.74	0.0328	RN7SL121P	RNA, 7SL, cytoplasmic 121, pseudogene [Source:HGNC Symbol;Acc:HGNC:46137]	NonCoding
-1.67	0.0285	CTD-3020H12.4	novel transcript, antisense to CERS4	NonCoding
-2.73	0.0306	AD001527.7	novel transcript, antisense to CAPNS1	NonCoding
-3.74	0.0314	CTD-2616J11.10	novel transcript, sense intronic to ETFB	NonCoding
-2.2	0.0426	RN7SKP173	RNA, 7SK small nuclear pseudogene 173 [Source:HGNC Symbol;Acc:HGNC:45897]	NonCoding
1.5	0.0046	LOC100506175; RP4-530I15.6	uncharacterized LOC100506175; novel transcript	NonCoding
1.63	0.0221	MAVS	Jeck2013 ANTISENSE, coding, INTERNAL, OVEXON, UTR3 best transcript NM_020746	NonCoding
1.68	0.0284	RP5-1116H23.5	novel transcript	NonCoding
-2.06	0.0297	Y_RNA	Y RNA [Source:RFAM;Acc:RF00019]	NonCoding
-2.97	0.0402	RN7SL163P	RNA, 7SL, cytoplasmic 163, pseudogene [Source:HGNC Symbol;Acc:HGNC:46179]	NonCoding
-1.54	0.0359	DSCAM-AS1	DSCAM antisense RNA 1	NonCoding
1.57	0.002	ITGB2-AS1	ITGB2 antisense RNA 1	NonCoding
1.59	0.0192	DIP2A-IT1	DIP2A intronic transcript 1	NonCoding
-1.58	0.0044	MIR548XHG	MIR548X host gene	NonCoding
-1.61	0.027	AF131217.1	novel transcript	NonCoding
-1.56	0.05	Metazoa_SRP	Metazoan signal recognition particle RNA [Source:RFAM;Acc:RF00017]	NonCoding
1.62	0.0389	CTA-212A2.4	novel transcript	NonCoding
1.75	0.0098	RN7SL263P	RNA, 7SL, cytoplasmic 263, pseudogene [Source:HGNC Symbol;Acc:HGNC:46279]	NonCoding
-1.91	0.0353	KIAA1143	KIAA1143 [Source:HGNC Symbol;Acc:HGNC:29198]	NonCoding
1.61	0.0142	KAT6B	K(lysine) acetyltransferase 6B	NonCoding
